# Supplementary material for: A metagenomic analysis for combination therapy of multiple classes of antibiotics on the prevention of the spread of antibiotic-resistant genes
Source: Gut Microbes. 2023 Oct 31;15(2):2271150. doi: 10.1080/19490976.2023.2271150 (PMC10621307; doi:10.1080/19490976.2023.2271150)
Supplement: Supplemental Material [file KGMI_A_2271150_SM4826.zip]

Archive with 6 entries (5 files):
- KGMI_A_2271150-supplemental material/
- KGMI_A_2271150-supplemental material/Supplementary Figures Antibiotic Resistance Gut Microbes Final.docx
- KGMI_A_2271150-supplemental material/Supplementary Table 4 Mobile genetic element read count.docx
- KGMI_A_2271150-supplemental material/Supplementary Table1 Microbiome ReadCounts.docx
- KGMI_A_2271150-supplemental material/Supplementary Table2 Microbiome Sig Populations.docx
- KGMI_A_2271150-supplemental material/SupplementaryTable3 ARG Sig Diff.xlsx
