# Supplementary material for: A metagenomic analysis for combination therapy of multiple classes of antibiotics on the prevention of the spread of antibiotic-resistant genes
Source: Gut Microbes. 2023 Oct 31;15(2):2271150. doi: 10.1080/19490976.2023.2271150 (PMC10621307; doi:10.1080/19490976.2023.2271150)
Supplement: Supplemental Material [file KGMI_A_2271150_SM4826.zip › KGMI_A_2271150-supplemental material/SupplementaryTable3 ARG Sig Diff.xlsx]

## Sheet: a.amp_cipro_fosfo_high.ctrl.24h
Supplementary Table 3: Statistically significant changes to ARGs after oral treatment after 24, 48, 72h compared to control, with A-C) Ampicillin, Ciprofloxacin, Fosfomycin at High Dose D-F) Ampicillin, Ciprofloxacin, Fosfomycin at Low Dose, G-I) Ampicillin, Ciprofloxacin at High Dose, J-L) Ampicillin, Ciprofloxacin at Low Dose, M-O) Ampicillin, Fosfomycin at High Dose P-R) Ciprofloxacin, Fosfomy…
	logFC	AveExpr	t	P.Value	adj.P.Val	B
mdtB [Escherichia coli str. K-12 substr. MG1655]	-14.3214	0.343382	-2.9694	0.00331563	0.0189895	-3.06018
tetQ [Bacteroides fragilis]	-14.0623	3.28787	-4.72879	4.04103e-06	0.000254585	2.08922
Nocardia rifampin resistant beta-subunit of RNA polymerase (rpoB2) [Nocardia farcinica IFM 10152]	-12.0795	5.14525	-4.3758	1.87139e-05	0.000589488	1.32435
Bifidobacterium adolescentis rpoB conferring resistance to rifampicin [Bifidobacterium adolescentis]	-10.8732	4.94461	-3.90066	0.00012758	0.00267919	-0.0334675
RanB [Riemerella anatipestifer RA-GD]	-10.3594	1.31148	-3.48304	0.00059835	0.00753921	-1.20534
RanA [Riemerella anatipestifer RA-GD]	-10.1169	2.2053	-3.40205	0.000794819	0.0083456	-1.38455
tetO [Campylobacter jejuni]	-9.91107	4.4081	-3.5903	0.000407553	0.00641895	-0.794963
cepA beta-lactamase [Bacteroides fragilis]	-9.74824	1.57315	-3.27798	0.00121564	0.0109407	-1.65149
Txr [Vibrio harveyi]	-9.5085	0.707635	-2.69198	0.00765087	0.0344289	-2.97185
ugd [Escherichia coli str. K-12 substr. MG1655]	-9.23478	3.35033	-3.23497	0.00140455	0.0110608	-1.67149
tet37 [uncultured bacterium]	-9.17619	1.97549	-3.08572	0.002292	0.016044	-2.04542
vanRD [Enterococcus faecium]	-8.3859	3.22508	-3.00695	0.00294666	0.018564	-2.11177
vanRG [Enterococcus faecalis]	-7.84217	3.31449	-2.81485	0.00532414	0.0279517	-2.48696
vanSD [Enterococcus faecium]	-7.65479	2.63156	-2.69955	0.0074847	0.0344289	-2.71765
mdtF [Escherichia coli str. K-12 substr. MG1655]	-7.48007	0.493349	-1.96383	0.0508137	0.188309	-3.95546
vanSN [Enterococcus faecium]	-6.64417	1.70561	-2.23419	0.0264795	0.104263	-3.50421
tet32 [Escherichia coli]	-6.5099	3.65705	-2.3369	0.0203459	0.0854526	-3.31587
mupB [Staphylococcus aureus]	-5.31795	2.54297	-1.86994	0.0628248	0.213447	-3.97949
vanSG [Enterococcus faecalis]	-5.26211	2.36623	-1.85896	0.0643729	0.213447	-3.9926
bcrA [Bacillus licheniformis]	-4.83364	2.3641	-1.68165	0.094061	0.296292	-4.20128
macB [Neisseria gonorrhoeae]	-4.44094	2.17466	-1.56225	0.119672	0.357053	-4.33027
vanRC [Enterococcus gallinarum]	-4.38472	2.38775	-1.5413	0.124685	0.357053	-4.35177
vanXYG [Enterococcus faecalis]	4.36624	0.745032	1.30221	0.194211	0.407844	-4.53969
vanRN [Enterococcus faecium]	-4.1359	1.32402	-1.39043	0.165806	0.389573	-4.48897
ErmB [Enterococcus faecium] Partial	4.08752	1.30777	1.37177	0.171537	0.389573	-4.5052
vanTG [Enterococcus faecalis]	-4.04093	1.45459	-1.35863	0.17566	0.389573	-4.51714
LlmA 23S ribosomal RNA methyltransferase [Paenibacillus sp. LC231]	-3.99157	2.4792	-1.40378	0.1618	0.389573	-4.48636
efrB [Enterococcus faecium] Partial	-3.87898	2.57974	-1.35897	0.175553	0.389573	-4.52652
vanHD [Enterococcus faecium]	-3.84221	1.9817	-1.34714	0.179327	0.389573	-4.53733
vanRA [Enterococcus faecium]	-3.80913	2.73063	-1.37986	0.169034	0.389573	-4.51589
poxtA [Staphylococcus aureus]	3.61066	0.696778	0.976426	0.329929	0.49653	-4.72547
tet(W/N/W) [uncultured bacterium IN-02]	-3.46957	2.26298	-1.22507	0.221862	0.45088	-4.64372
vanG [Enterococcus faecalis]	-3.37616	2.57637	-1.19206	0.234525	0.454141	-4.67029
vanSA [Enterococcus faecium]	-3.34052	1.64688	-1.18352	0.237884	0.454141	-4.67826
rosA [Yersinia enterocolitica (type O:8)]	-3.19469	1.46279	-1.07414	0.283938	0.493074	-4.73999
optrA [Enterococcus faecalis]	-3.16175	1.38441	-1.12061	0.263681	0.475053	-4.7268
ANT(6)-Ib [Campylobacter fetus subsp. fetus]	-3.11992	1.9215	-1.12005	0.263919	0.475053	-4.73226
vanSC [Enterococcus gallinarum]	-3.11812	1.15499	-1.04847	0.295577	0.493074	-4.75757
mupA [Staphylococcus aureus]	-2.96728	2.04288	-0.993321	0.321648	0.49653	-4.79197
tet(35) [Vibrio harveyi]	-2.95806	1.44937	-1.04449	0.297409	0.493074	-4.78023
tetM [Erysipelothrix rhusiopathiae]	2.82959	0.728021	0.839828	0.401919	0.538743	-4.82853
vanVB [Enterococcus faecalis V583]	-2.82802	1.82972	-0.996252	0.320226	0.49653	-4.81198
vanD [Enterococcus faecium]	-2.77207	1.87015	-0.974221	0.33102	0.49653	-4.82534
vanRI [Desulfitobacterium hafniense Y51]	-2.61649	2.52025	-0.938784	0.348874	0.511141	-4.85765
vanYD [Enterococcus faecium]	-2.59138	1.00073	-0.868266	0.386198	0.530745	-4.86712
tetW [Butyrivibrio fibrisolvens]	-2.58392	2.06515	-0.911806	0.362872	0.519567	-4.86637
vanXD [Enterococcus faecium]	-2.41248	1.92927	-0.865833	0.387528	0.530745	-4.9021
lsaB [Staphylococcus sciuri]	-2.31793	2.36099	-0.814539	0.41622	0.546289	-4.92012
efrA [Enterococcus faecalis]	2.23437	1.65831	0.785195	0.433186	0.556954	-4.93571
rphB [Paenibacillus sp. LC231]	-1.74123	0.864521	-0.583891	0.559894	0.705466	-5.00021
vanYG1 [Enterococcus faecalis]	-1.57561	2.16377	-0.551342	0.581961	0.718893	-5.03694
vanWG [Enterococcus faecalis]	1.4657	0.791201	0.426754	0.669977	0.78164	-4.97127
cmeB [Campylobacter jejuni subsp. doylei 269.97]	1.39201	0.871274	0.323199	0.746853	0.813051	-4.8819
tet(40) [uncultured bacterium]	-1.35819	2.55927	-0.487963	0.626064	0.751018	-5.07497
vanRL [Enterococcus faecalis]	-1.35581	1.16972	-0.479855	0.631809	0.751018	-5.06832
vanSL [Enterococcus faecalis]	-1.34839	0.791962	-0.376907	0.706607	0.794933	-4.96115
TaeA [Paenibacillus sp. LC231]	-1.12665	1.58047	-0.377861	0.705899	0.794933	-5.06399
arlR [Staphylococcus aureus subsp. aureus str. Newman]	-0.904691	1.36423	-0.320991	0.748523	0.813051	-5.11236
tetB(P) [Clostridium perfringens]	0.58099	1.24123	0.199544	0.842022	0.899108	-5.11228
msbA [Escherichia coli str. K-12 substr. MG1655]	-0.428286	1.41157	-0.151597	0.879644	0.923626	-5.13753
tetA(60) [uncultured bacterium]	-0.215563	0.860314	-0.0764854	0.939103	0.963146	-5.14485
tet44 [Campylobacter fetus subsp. fetus]	-0.182197	1.97634	-0.0654714	0.947858	0.963146	-5.15387
vatE [Enterococcus faecium]	-0.0647675	0.961095	-0.0229205	0.981735	0.981735	-5.14488

## Sheet: b.amp_cipro_fosfo_high.ctrl.48h
	logFC	AveExpr	t	P.Value	adj.P.Val	B
Nocardia rifampin resistant beta-subunit of RNA polymerase (rpoB2) [Nocardia farcinica IFM 10152]	-15.5227	5.14525	-5.16745	5.32883e-07	3.35716e-05	3.43162
mdtB [Escherichia coli str. K-12 substr. MG1655]	-14.5127	0.343382	-2.9613	0.00340068	0.0153031	-3.0973
Bifidobacterium adolescentis rpoB conferring resistance to rifampicin [Bifidobacterium adolescentis]	-14.5047	4.94461	-5.01171	1.1105e-06	3.49807e-05	3.11399
tetQ [Bacteroides fragilis]	-13.4014	3.28787	-4.62982	6.26647e-06	0.000131596	1.90496
tetO [Campylobacter jejuni]	-12.4805	4.4081	-4.15472	4.66794e-05	0.0007352	0.413418
ugd [Escherichia coli str. K-12 substr. MG1655]	-11.3447	3.35033	-3.76174	0.000216545	0.00272847	-0.591556
vanRG [Enterococcus faecalis]	-10.5716	3.31449	-3.51339	0.000537226	0.00514942	-1.16245
RanB [Riemerella anatipestifer RA-GD]	-10.4366	1.31148	-3.4622	0.000644008	0.00514942	-1.28037
vanRD [Enterococcus faecium]	-10.3939	3.22508	-3.45788	0.000653894	0.00514942	-1.28387
tet32 [Escherichia coli]	-10.1958	3.65705	-3.38859	0.000832811	0.00582968	-1.43747
RanA [Riemerella anatipestifer RA-GD]	-10.1137	2.2053	-3.35508	0.000934874	0.0058897	-1.51324
cepA beta-lactamase [Bacteroides fragilis]	-9.79215	1.57315	-3.24842	0.00134274	0.00769026	-1.73786
Txr [Vibrio harveyi]	-9.58805	0.707635	-2.67715	0.00798652	0.0335434	-3.01098
tet37 [uncultured bacterium]	-9.1754	1.97549	-3.04382	0.00262136	0.0137622	-2.14839
vanSD [Enterococcus faecium]	-9.08309	2.63156	-3.01425	0.00287947	0.0139544	-2.20501
mdtF [Escherichia coli str. K-12 substr. MG1655]	-7.54908	0.493349	-1.95026	0.0524196	0.150111	-3.97629
vanSN [Enterococcus faecium]	-6.62017	1.70561	-2.19615	0.029129	0.104004	-3.56483
mupB [Staphylococcus aureus]	-6.61274	2.54297	-2.28254	0.0234161	0.0922009	-3.41989
vanSG [Enterococcus faecalis]	-6.59235	2.36623	-2.18814	0.0297155	0.104004	-3.57577
vanRC [Enterococcus gallinarum]	-6.33488	2.38775	-2.10143	0.0367453	0.12184	-3.69467
efrB [Enterococcus faecium] Partial	-5.90776	2.57974	-1.95895	0.0513864	0.150111	-3.87925
LlmA 23S ribosomal RNA methyltransferase [Paenibacillus sp. LC231]	-5.88864	2.4792	-1.95351	0.0520306	0.150111	-3.88591
macB [Neisseria gonorrhoeae]	-5.55455	2.17466	-1.84274	0.0667163	0.175538	-4.02001
vanRA [Enterococcus faecium]	-5.53231	2.73063	-1.84169	0.0668715	0.175538	-4.02075
bcrA [Bacillus licheniformis]	-5.45556	2.3641	-1.80952	0.0717401	0.177672	-4.05873
vanHD [Enterococcus faecium]	-5.42619	1.9817	-1.79943	0.0733248	0.177672	-4.07036
vanG [Enterococcus faecalis]	-5.24689	2.57637	-1.74144	0.0830081	0.193686	-4.13577
vanYG1 [Enterococcus faecalis]	-4.97317	2.16377	-1.6488	0.10062	0.221188	-4.23595
ANT(6)-Ib [Campylobacter fetus subsp. fetus]	-4.94352	1.9215	-1.643	0.101816	0.221188	-4.24208
vanSA [Enterococcus faecium]	-4.63146	1.64688	-1.53781	0.125538	0.263629	-4.34883
vanRI [Desulfitobacterium hafniense Y51]	-4.52289	2.52025	-1.50304	0.134267	0.272866	-4.38266
vanXYG [Enterococcus faecalis]	4.50943	0.745032	1.32904	0.185215	0.294385	-4.51711
tet(W/N/W) [uncultured bacterium IN-02]	-4.44277	2.26298	-1.47456	0.141765	0.279099	-4.40957
tet(35) [Vibrio harveyi]	-4.37718	1.44937	-1.45279	0.147711	0.281994	-4.4299
ErmB [Enterococcus faecium] Partial	4.27061	1.30777	1.41665	0.158003	0.282374	-4.46288
vanVB [Enterococcus faecalis V583]	-4.24887	1.82972	-1.40981	0.160011	0.282374	-4.46909
lsaB [Staphylococcus sciuri]	-4.2012	2.36099	-1.39358	0.164854	0.282374	-4.48355
vanXD [Enterococcus faecium]	-4.18349	1.92927	-1.39033	0.165839	0.282374	-4.4868
vanRN [Enterococcus faecium]	-4.09869	1.32402	-1.35968	0.175328	0.290675	-4.51333
vanTG [Enterococcus faecalis]	-3.99086	1.45459	-1.32391	0.186911	0.294385	-4.54394
tetW [Butyrivibrio fibrisolvens]	-3.90093	2.06515	-1.29463	0.196809	0.295878	-4.5685
vanD [Enterococcus faecium]	-3.89897	1.87015	-1.29335	0.197252	0.295878	-4.56944
optrA [Enterococcus faecalis]	-3.76249	1.38441	-1.24933	0.212875	0.311887	-4.6054
rosA [Yersinia enterocolitica (type O:8)]	-3.12848	1.46279	-1.03783	0.300492	0.43025	-4.7594
vanSC [Enterococcus gallinarum]	-3.07668	1.15499	-1.02065	0.308546	0.431965	-4.77068
tetM [Erysipelothrix rhusiopathiae]	2.96461	0.728021	0.868514	0.386062	0.506707	-4.80901
mupA [Staphylococcus aureus]	-2.85162	2.04288	-0.945888	0.345247	0.472838	-4.81752
poxtA [Staphylococcus aureus]	2.76425	0.696778	0.711064	0.4778	0.590224	-4.82615
tet(40) [uncultured bacterium]	-2.71976	2.55927	-0.904044	0.366964	0.491888	-4.84315
vanYD [Enterococcus faecium]	-2.53635	1.00073	-0.838643	0.402583	0.517606	-4.87704
vanRL [Enterococcus faecalis]	-2.38165	1.16972	-0.790693	0.429978	0.541772	-4.90389
vanSL [Enterococcus faecalis]	-1.97962	0.791962	-0.533426	0.594279	0.701556	-4.90412
rphB [Paenibacillus sp. LC231]	-1.68337	0.864521	-0.556913	0.578155	0.700457	-5.00243
tet44 [Campylobacter fetus subsp. fetus]	-1.57408	1.97634	-0.523243	0.601333	0.701556	-5.01674
vanWG [Enterococcus faecalis]	1.56504	0.791201	0.449965	0.65318	0.721936	-4.95881
cmeB [Campylobacter jejuni subsp. doylei 269.97]	1.54159	0.871274	0.351529	0.725529	0.786629	-4.86975
arlR [Staphylococcus aureus subsp. aureus str. Newman]	-1.41674	1.36423	-0.470489	0.638474	0.721936	-5.03292
msbA [Escherichia coli str. K-12 substr. MG1655]	-1.37875	1.41157	-0.457742	0.647591	0.721936	-5.03653
TaeA [Paenibacillus sp. LC231]	-1.01495	1.58047	-0.336674	0.736685	0.786629	-5.06669
tetA(60) [uncultured bacterium]	-0.782996	0.860314	-0.260027	0.795087	0.834841	-5.08198
vatE [Enterococcus faecium]	-0.58014	0.961095	-0.192143	0.847808	0.875605	-5.09009
efrA [Enterococcus faecalis]	0.211757	1.65831	0.0702423	0.944065	0.954171	-5.10126
tetB(P) [Clostridium perfringens]	-0.173597	1.24123	-0.057536	0.954171	0.954171	-5.10124

## Sheet: c.amp_cipro_fosfo_high_.ctrl.72
	logFC	AveExpr	t	P.Value	adj.P.Val	B
Bifidobacterium adolescentis rpoB conferring resistance to rifampicin [Bifidobacterium adolescentis]	-15.5508	4.94461	-4.98733	1.24391e-06	3.99344e-05	2.65443
Nocardia rifampin resistant beta-subunit of RNA polymerase (rpoB2) [Nocardia farcinica IFM 10152]	-15.5126	5.14525	-4.98325	1.26776e-06	3.99344e-05	2.65028
mdtB [Escherichia coli str. K-12 substr. MG1655]	-14.5344	0.343382	-2.93106	0.0037358	0.018069	-3.15244
tetQ [Bacteroides fragilis]	-14.043	3.28787	-4.49655	1.11896e-05	0.000234982	1.20016
tetO [Campylobacter jejuni]	-12.4695	4.4081	-4.00568	8.46908e-05	0.00133388	-0.0860581
ugd [Escherichia coli str. K-12 substr. MG1655]	-11.3378	3.35033	-3.62878	0.000354329	0.00446455	-0.991184
vanRG [Enterococcus faecalis]	-10.5655	3.31449	-3.38881	0.000832188	0.00789148	-1.50971
RanB [Riemerella anatipestifer RA-GD]	-10.4454	1.31148	-3.34457	0.000969215	0.00789148	-1.60577
vanRD [Enterococcus faecium]	-10.3874	3.22508	-3.33483	0.00100209	0.00789148	-1.62069
tet32 [Escherichia coli]	-10.1872	3.65705	-3.26752	0.00125929	0.00875198	-1.76078
RanA [Riemerella anatipestifer RA-GD]	-10.1133	2.2053	-3.23826	0.0013892	0.00875198	-1.82316
cepA beta-lactamase [Bacteroides fragilis]	-9.79712	1.57315	-3.13701	0.00194093	0.0111162	-2.02367
Txr [Vibrio harveyi]	-9.59705	0.707635	-2.6143	0.00956083	0.0401555	-3.13151
tet37 [uncultured bacterium]	-9.17532	1.97549	-2.93791	0.00365731	0.018069	-2.39939
vanSD [Enterococcus faecium]	-9.07796	2.63156	-2.90768	0.00401533	0.018069	-2.45384
mdtF [Escherichia coli str. K-12 substr. MG1655]	-7.55691	0.493349	-1.91169	0.0572192	0.174973	-4.0232
mupB [Staphylococcus aureus]	-7.27028	2.54297	-2.32792	0.0208273	0.0820075	-3.39718
vanSN [Enterococcus faecium]	-6.61746	1.70561	-2.11889	0.0352247	0.126128	-3.68593
vanSG [Enterococcus faecalis]	-6.58468	2.36623	-2.10949	0.0360366	0.126128	-3.69806
vanRC [Enterococcus gallinarum]	-6.32688	2.38775	-2.02577	0.0439994	0.145893	-3.80583
efrB [Enterococcus faecium] Partial	-5.89708	2.57974	-1.88745	0.0604207	0.174973	-3.97405
LlmA 23S ribosomal RNA methyltransferase [Paenibacillus sp. LC231]	-5.87887	2.4792	-1.88243	0.0611017	0.174973	-3.97983
macB [Neisseria gonorrhoeae]	-5.54631	2.17466	-1.776	0.0771192	0.203449	-4.10078
vanRA [Enterococcus faecium]	-5.52138	2.73063	-1.77368	0.0775043	0.203449	-4.10297
bcrA [Bacillus licheniformis]	-5.44493	2.3641	-1.74319	0.0827021	0.203962	-4.13667
vanHD [Enterococcus faecium]	-5.41979	1.9817	-1.73484	0.0841747	0.203962	-4.14571
vanG [Enterococcus faecalis]	-5.23505	2.57637	-1.67702	0.0949641	0.221583	-4.20694
vanYG1 [Enterococcus faecalis]	-4.96548	2.16377	-1.58906	0.113488	0.249099	-4.29619
ANT(6)-Ib [Campylobacter fetus subsp. fetus]	-4.938	1.9215	-1.58387	0.114665	0.249099	-4.30137
vanSA [Enterococcus faecium]	-4.62662	1.64688	-1.48267	0.139598	0.293156	-4.3978
vanXYG [Enterococcus faecalis]	4.52595	0.745032	1.2974	0.195858	0.316386	-4.53674
vanRI [Desulfitobacterium hafniense Y51]	-4.51103	2.52025	-1.44678	0.149387	0.303592	-4.43059
tet(W/N/W) [uncultured bacterium IN-02]	-4.43143	2.26298	-1.41959	0.157146	0.309382	-4.45465
tet(35) [Vibrio harveyi]	-4.37369	1.44937	-1.40109	0.162601	0.30955	-4.47087
ErmB [Enterococcus faecium] Partial	4.29165	1.30777	1.37412	0.170807	0.30955	-4.49404
vanVB [Enterococcus faecalis V583]	-4.24152	1.82972	-1.3584	0.175732	0.30955	-4.50742
lsaB [Staphylococcus sciuri]	-4.18912	2.36099	-1.34125	0.181226	0.30955	-4.52175
vanXD [Enterococcus faecium]	-4.17629	1.92927	-1.33949	0.181799	0.30955	-4.52357
vanRN [Enterococcus faecium]	-4.09447	1.32402	-1.31103	0.191218	0.316386	-4.54666
vanTG [Enterococcus faecalis]	-3.98519	1.45459	-1.27604	0.203291	0.320183	-4.57478
tetW [Butyrivibrio fibrisolvens]	-3.89065	2.06515	-1.24627	0.213996	0.321374	-4.59822
vanD [Enterococcus faecium]	-3.89025	1.87015	-1.24558	0.214249	0.321374	-4.59863
optrA [Enterococcus faecalis]	-3.75769	1.38441	-1.20426	0.229788	0.336666	-4.63034
rosA [Yersinia enterocolitica (type O:8)]	-3.12099	1.46279	-0.999329	0.318737	0.456373	-4.77037
vanSC [Enterococcus gallinarum]	-3.07199	1.15499	-0.983641	0.326376	0.456926	-4.78003
tetM [Erysipelothrix rhusiopathiae]	2.98003	0.728021	0.849425	0.396571	0.5205	-4.80766
mupA [Staphylococcus aureus]	-2.83807	2.04288	-0.908665	0.364525	0.49924	-4.82407
poxtA [Staphylococcus aureus]	2.77773	0.696778	0.700006	0.484666	0.598705	-4.82222
tet(40) [uncultured bacterium]	-2.7033	2.55927	-0.867198	0.386781	0.518451	-4.84781
vanYD [Enterococcus faecium]	-2.53012	1.00073	-0.807677	0.420151	0.540195	-4.87653
vanRL [Enterococcus faecalis]	-2.37648	1.16972	-0.761491	0.447182	0.563449	-4.90081
vanSL [Enterococcus faecalis]	-1.97445	0.791962	-0.520023	0.603572	0.717454	-4.89731
rphB [Paenibacillus sp. LC231]	-1.67681	0.864521	-0.535542	0.592818	0.717454	-4.99008
vanWG [Enterococcus faecalis]	1.57644	0.791201	0.441463	0.659312	0.730879	-4.94741
tet44 [Campylobacter fetus subsp. fetus]	-1.56082	1.97634	-0.500716	0.617073	0.719919	-5.00377
cmeB [Campylobacter jejuni subsp. doylei 269.97]	1.55852	0.871274	0.349804	0.726822	0.789479	-4.86338
arlR [Staphylococcus aureus subsp. aureus str. Newman]	-1.40738	1.36423	-0.451089	0.652371	0.730879	-5.01795
msbA [Escherichia coli str. K-12 substr. MG1655]	-1.36926	1.41157	-0.438754	0.661272	0.730879	-5.02121
TaeA [Paenibacillus sp. LC231]	-1.00205	1.58047	-0.320837	0.74864	0.799395	-5.04858
tetA(60) [uncultured bacterium]	-0.777119	0.860314	-0.24908	0.803532	0.843709	-5.06192
vatE [Enterococcus faecium]	-0.571003	0.961095	-0.182556	0.855315	0.883358	-5.06931
efrA [Enterococcus faecalis]	0.22598	1.65831	0.0723535	0.942387	0.957586	-5.07892
tetB(P) [Clostridium perfringens]	-0.16288	1.24123	-0.0521099	0.958489	0.958489	-5.07922

## Sheet: d. amp_cipro_fosfo_low.ctrl.24h
	logFC	AveExpr	t	P.Value	adj.P.Val	B
tet36 [Bacteroides coprosuis DSM 18011]	-17.3882	0.294842	-3.16135	0.00466307	0.0293107	-3.63219
tet32 [Escherichia coli]	-15.1002	3.97835	-4.77897	5.33695e-05	0.00469652	-0.357227
Nocardia rifampin resistant beta-subunit of RNA polymerase (rpoB2) [Nocardia farcinica IFM 10152]	-13.4056	6.54417	-3.3966	0.00173539	0.0179865	-2.04199
tet(35) [Vibrio harveyi]	-13.0293	1.79908	-3.70497	0.00100552	0.0147914	-1.80462
tetQ [Bacteroides fragilis]	-12.939	3.40686	-3.14755	0.00410767	0.0278058	-2.55544
Bifidobacterium adolescentis rpoB conferring resistance to rifampicin [Bifidobacterium adolescentis]	-12.8308	6.24389	-3.27748	0.0023964	0.0191712	-2.21542
vanTG [Enterococcus faecalis]	-12.0005	2.15075	-3.71452	0.0010085	0.0147914	-1.84183
tet44 [Campylobacter fetus subsp. fetus]	-11.813	2.17159	-4.13735	0.000327815	0.0144239	-1.25666
tetO [Campylobacter jejuni]	-11.2801	4.38348	-3.42966	0.00193035	0.0179865	-2.12262
vanRG [Enterococcus faecalis]	-11.156	3.67745	-3.87545	0.000537079	0.0147914	-1.43957
mdtC [Escherichia coli str. K-12 substr. MG1655]	10.9997	0.856153	1.44317	0.162184	0.352956	-4.50315
ANT(6)-Ib [Campylobacter fetus subsp. fetus]	-10.6634	2.25047	-3.75812	0.000855883	0.0147914	-1.7333
vanG [Enterococcus faecalis]	-10.3436	2.74949	-3.42829	0.00204392	0.0179865	-2.17137
MexB [Pseudomonas aeruginosa]	10.3112	1.77523	1.11538	0.274967	0.465329	-4.58313
vanSD [Enterococcus faecium]	-9.99625	2.6919	-3.48847	0.00175075	0.0179865	-2.09997
cmeB [Campylobacter jejuni subsp. doylei 269.97]	-9.7328	0.988161	-2.83042	0.00916717	0.0463732	-3.15838
vanYG1 [Enterococcus faecalis]	-9.71823	2.25546	-3.19857	0.00368417	0.0270173	-2.50028
adeF [Acinetobacter baumannii AYE]	8.24389	1.15288	1.00563	0.324741	0.510307	-4.6079
tet37 [uncultured bacterium]	-8.2229	2.07599	-1.99663	0.0564229	0.155163	-3.91642
macB [Neisseria gonorrhoeae]	-8.09848	2.39432	-3.03803	0.00518953	0.0304452	-2.64962
vanRC [Enterococcus gallinarum]	-8.04474	2.78537	-2.77799	0.00948542	0.0463732	-2.96585
ugd [Escherichia coli str. K-12 substr. MG1655]	-7.8851	3.4894	-2.48604	0.0192411	0.073618	-3.34648
bcrA [Bacillus licheniformis]	-7.81867	2.45281	-2.84909	0.0084257	0.0463414	-2.90935
vanRA [Enterococcus faecium]	-7.73217	2.77764	-2.69024	0.0123538	0.0572175	-3.11554
mupB [Staphylococcus aureus]	-7.61556	2.09216	-2.54324	0.0172783	0.0691133	-3.29565
tetW [Butyrivibrio fibrisolvens]	-7.53855	2.46691	-2.64169	0.0137066	0.0603091	-3.16582
Acinetobacter baumannii AbaF [Acinetobacter baumannii ATCC 17978]	7.38557	0.913308	1.01282	0.322262	0.510307	-4.60587
tet(40) [uncultured bacterium]	-7.22344	3.22141	-2.59057	0.015142	0.0634523	-3.21634
emeA [Enterococcus faecalis ATCC 29212]	7.19506	1.46878	0.960196	0.347031	0.532449	-4.61727
ceoB [Burkholderia cepacia]	7.11497	1.11225	0.952309	0.350932	0.532449	-4.61838
vanRD [Enterococcus faecium]	-7.05213	3.43491	-2.32205	0.0276623	0.0899726	-3.53854
vanRI [Desulfitobacterium hafniense Y51]	-7.02592	2.70339	-2.41022	0.0233298	0.0789623	-3.46093
vanWG [Enterococcus faecalis]	-7.02231	1.45274	-2.4864	0.020133	0.0738211	-3.38795
ErmB [Enterococcus faecium] Partial	-6.99837	1.05446	-1.56017	0.131585	0.29691	-4.34949
tet(W/N/W) [uncultured bacterium IN-02]	-6.99582	2.68579	-2.3151	0.0286276	0.0899726	-3.55728
lsaB [Staphylococcus sciuri]	-6.94912	2.63633	-2.40857	0.0231302	0.0789623	-3.44437
RanA [Riemerella anatipestifer RA-GD]	-6.70766	2.21305	-1.90936	0.067581	0.179557	-4.01087
LlmA 23S ribosomal RNA methyltransferase [Paenibacillus sp. LC231]	-6.5999	2.50386	-2.10627	0.0447713	0.131329	-3.79271
arlR [Staphylococcus aureus subsp. aureus str. Newman]	-6.59909	1.80977	-2.1628	0.0400511	0.121534	-3.73659
vanSC [Enterococcus gallinarum]	-6.45701	1.56542	-1.87989	0.0709799	0.179557	-4.03678
lmrD [Lactococcus lactis]	6.45028	1.17156	1.36465	0.185895	0.371789	-4.48671
dfrE [Enterococcus faecalis EnGen0074]	6.31211	1.0671	0.81952	0.420577	0.579899	-4.64695
vatE [Enterococcus faecium]	-6.10852	1.04504	-2.01694	0.0543953	0.154413	-3.89969
optrA [Enterococcus faecalis]	-5.80135	1.5846	-1.75349	0.091057	0.210869	-4.16326
tetA(60) [uncultured bacterium]	-5.73562	1.0608	-1.85	0.0754954	0.179557	-4.06853
msbA [Escherichia coli str. K-12 substr. MG1655]	-5.60913	1.16886	-1.87748	0.0715228	0.179557	-4.03961
MexA [Pseudomonas aeruginosa PAO1]	5.54554	0.894983	0.783399	0.44112	0.597209	-4.65141
efrB [Enterococcus faecium] Partial	-5.34839	4.04825	-1.17473	0.248372	0.446055	-4.65662
CblA-1 [mixed culture bacterium AX_gF3SD01_15]	-5.34517	0.697838	-1.31212	0.204345	0.382604	-4.52311
mupA [Staphylococcus aureus]	-5.3163	2.13566	-1.85202	0.0747113	0.179557	-4.06071
mdtB [Escherichia coli str. K-12 substr. MG1655]	5.10795	1.3158	0.889284	0.381868	0.560073	-4.68656
cepA beta-lactamase [Bacteroides fragilis]	-4.89784	1.88947	-1.33821	0.192102	0.375665	-4.5273
AAC(6')-Iad [Acinetobacter pittii]	4.7866	0.866612	1.30585	0.203789	0.382604	-4.52234
aad(6) [Streptococcus oralis] Partial	-4.42996	0.534748	-1.42295	0.168456	0.352956	-4.45889
acrB [Escherichia coli str. K-12 substr. MG1655]	-4.11303	0.487579	-1.07458	0.294191	0.488468	-4.65305
Burkholderia pseudomallei Omp38 [Burkholderia pseudomallei]	4.04658	0.812354	0.578666	0.568737	0.676336	-4.68382
vanXYC [Enterococcus gallinarum]	-3.9968	0.993655	-1.38244	0.178879	0.366078	-4.4925
vanSG [Enterococcus faecalis]	-3.97671	2.56716	-1.42579	0.16532	0.352956	-4.45998
vanRL [Enterococcus faecalis]	-3.9665	1.58394	-1.27388	0.213453	0.39133	-4.57668
Txr [Vibrio harveyi]	-3.95721	0.479203	-0.818809	0.421745	0.579899	-4.70623
MexF [Pseudomonas aeruginosa PAO1]	3.80697	0.636059	0.749772	0.461098	0.605621	-4.72
Agrobacterium fabrum chloramphenicol acetyltransferase [Agrobacterium fabrum str. C58]	-3.61065	0.739894	-1.027	0.314494	0.510307	-4.69823
APH(3')-IIIa [Campylobacter coli CVM N29710]	-3.54577	0.928955	-1.16953	0.253496	0.446153	-4.65032
vmlR [Bacillus subtilis subsp. subtilis str. 168]	-3.35253	0.772115	-1.14296	0.263719	0.455045	-4.67066
MuxC [Pseudomonas aeruginosa PAO1]	3.01974	1.14494	0.605098	0.550274	0.676336	-4.80598
MuxB [Pseudomonas aeruginosa PAO1]	2.97348	0.808484	0.420291	0.678359	0.74748	-4.70388
TaeA [Paenibacillus sp. LC231]	-2.88102	1.80354	-0.936745	0.357312	0.53294	-4.80069
vanYD [Enterococcus faecium]	-2.63951	0.783373	-0.707509	0.485951	0.619763	-4.82263
tetM [Erysipelothrix rhusiopathiae]	2.48661	3.00178	0.493126	0.625468	0.71482	-5.0076
RanB [Riemerella anatipestifer RA-GD]	-2.46025	1.46741	-0.712181	0.482686	0.619763	-4.91498
vanVB [Enterococcus faecalis V583]	-2.44977	2.18995	-0.825756	0.416346	0.579899	-4.86683
vanSA [Enterococcus faecium]	-2.41256	1.93531	-0.854811	0.40054	0.577828	-4.85124
rphB [Paenibacillus sp. LC231]	2.37624	0.985158	0.750327	0.460051	0.605621	-4.89694
AAC(6')-Iih [Enterococcus durans]	-2.08786	0.980693	-0.550953	0.586878	0.679543	-4.8973
lsaA [Enterococcus faecalis ATCC 29212]	1.93473	2.58972	0.564834	0.576472	0.676394	-4.98201
poxtA [Staphylococcus aureus]	-1.92912	1.0636	-0.597755	0.5553	0.676336	-4.96186
vanD [Enterococcus faecium]	1.86149	1.74207	0.586626	0.562638	0.676336	-4.96593
oprA [Pseudomonas aeruginosa]	-1.72254	0.566969	-0.476885	0.637828	0.7196	-4.92049
vanXD [Enterococcus faecium]	-1.70175	1.91092	-0.579055	0.567546	0.676336	-4.96878
OprM [Pseudomonas aeruginosa PAO1]	1.58212	0.650056	0.237732	0.814204	0.842206	-4.71952
vanRE [Enterococcus faecalis]	1.5479	0.464249	0.418755	0.679528	0.74748	-4.9098
rosA [Yersinia enterocolitica (type O:8)]	1.12529	2.32442	0.258376	0.797806	0.842206	-5.0682
vanRN [Enterococcus faecium]	-0.990786	1.76712	-0.30808	0.760382	0.818808	-5.05302
tetB(P) [Clostridium perfringens]	0.934025	0.978282	0.304889	0.76298	0.818808	-5.05059
efrA [Enterococcus faecalis]	0.924611	4.03174	0.186991	0.852824	0.852824	-5.08032
vanSL [Enterococcus faecalis]	-0.721781	1.05611	-0.225931	0.823064	0.842206	-5.05902
vanSN [Enterococcus faecium]	0.695953	1.71845	0.199955	0.843072	0.852762	-5.07194
vanHD [Enterococcus faecium]	-0.68704	1.8381	-0.230646	0.819439	0.842206	-5.05825

## Sheet: e. amp_cipro_fosfo_low.ctrl.48h
	logFC	AveExpr	t	P.Value	adj.P.Val	B
tet36 [Bacteroides coprosuis DSM 18011]	-17.4267	0.294842	-3.17158	0.00455352	0.0242093	-3.62547
tet32 [Escherichia coli]	-16.576	3.97835	-5.24717	1.50416e-05	0.00132366	0.230371
Nocardia rifampin resistant beta-subunit of RNA polymerase (rpoB2) [Nocardia farcinica IFM 10152]	-14.6996	6.54417	-3.71291	0.000721755	0.00928294	-1.57943
Bifidobacterium adolescentis rpoB conferring resistance to rifampicin [Bifidobacterium adolescentis]	-14.3716	6.24389	-3.65723	0.00084376	0.00928294	-1.66318
tet(35) [Vibrio harveyi]	-13.8509	1.79908	-3.87469	0.000648624	0.00928294	-1.62138
tetO [Campylobacter jejuni]	-13.4787	4.38348	-4.00529	0.000427448	0.00928294	-1.40368
tetQ [Bacteroides fragilis]	-12.9307	3.40686	-3.13965	0.00418839	0.0242093	-2.56831
vanRG [Enterococcus faecalis]	-12.7522	3.67745	-4.3176	0.000158485	0.00685587	-0.892766
tet44 [Campylobacter fetus subsp. fetus]	-12.3219	2.17159	-4.26643	0.000233723	0.00685587	-1.12416
vanTG [Enterococcus faecalis]	-12.0026	2.15075	-3.70821	0.00102487	0.00999133	-1.85399
vanG [Enterococcus faecalis]	-11.154	2.74949	-3.64044	0.00119199	0.00999133	-1.92633
MexB [Pseudomonas aeruginosa]	10.8605	1.77523	1.17411	0.251071	0.436402	-4.5688
ANT(6)-Ib [Campylobacter fetus subsp. fetus]	-10.6632	2.25047	-3.76354	0.000843904	0.00928294	-1.72285
vanSD [Enterococcus faecium]	-10.4953	2.6919	-3.62105	0.00124892	0.00999133	-1.95086
mdtC [Escherichia coli str. K-12 substr. MG1655]	10.3082	0.856153	1.35214	0.189214	0.378427	-4.52687
cmeB [Campylobacter jejuni subsp. doylei 269.97]	-9.74104	0.988161	-2.82748	0.00923053	0.0353168	-3.16383
vanYG1 [Enterococcus faecalis]	-9.71445	2.25546	-3.19134	0.00375029	0.0242093	-2.51235
vanRD [Enterococcus faecium]	-9.5078	3.43491	-3.05894	0.00482758	0.0242093	-2.63839
bcrA [Bacillus licheniformis]	-9.21524	2.45281	-3.29866	0.0027994	0.0205289	-2.35921
tet37 [uncultured bacterium]	-8.98714	2.07599	-2.15768	0.0403588	0.110987	-3.74717
tetW [Butyrivibrio fibrisolvens]	-8.86608	2.46691	-3.04549	0.00522701	0.0242093	-2.68196
vanRC [Enterococcus gallinarum]	-8.84545	2.78537	-3.02092	0.00521495	0.0242093	-2.66058
adeF [Acinetobacter baumannii AYE]	8.8142	1.15288	1.07346	0.293864	0.457459	-4.59281
ugd [Escherichia coli str. K-12 substr. MG1655]	-8.60877	3.4894	-2.69104	0.0119469	0.0432742	-3.10073
vanRA [Enterococcus faecium]	-8.55443	2.77764	-2.93304	0.00695348	0.0291384	-2.83052
tet(40) [uncultured bacterium]	-8.515	3.22141	-2.98465	0.00589333	0.0259307	-2.74251
macB [Neisseria gonorrhoeae]	-8.39014	2.39432	-3.13284	0.00410067	0.0242093	-2.53188
lsaB [Staphylococcus sciuri]	-8.32327	2.63633	-2.82754	0.00874171	0.0349669	-2.94932
tet(W/N/W) [uncultured bacterium IN-02]	-8.25972	2.68579	-2.6811	0.0124812	0.0432742	-3.13503
mupB [Staphylococcus aureus]	-8.104	2.09216	-2.674	0.0127856	0.0432742	-3.14839
ceoB [Burkholderia cepacia]	8.01042	1.11225	1.07357	0.29425	0.457459	-4.5926
emeA [Enterococcus faecalis ATCC 29212]	7.99917	1.46878	1.06889	0.296309	0.457459	-4.59383
arlR [Staphylococcus aureus subsp. aureus str. Newman]	-7.93316	1.80977	-2.56532	0.0165055	0.0537956	-3.28114
LlmA 23S ribosomal RNA methyltransferase [Paenibacillus sp. LC231]	-7.5607	2.50386	-2.36196	0.0257716	0.0755968	-3.51425
Acinetobacter baumannii AbaF [Acinetobacter baumannii ATCC 17978]	7.34546	0.913308	1.00726	0.324868	0.484549	-4.60705
vanWG [Enterococcus faecalis]	-7.01954	1.45274	-2.48079	0.0203863	0.0640713	-3.39586
vanRI [Desulfitobacterium hafniense Y51]	-7.01229	2.70339	-2.40112	0.0238072	0.0722426	-3.47278
ErmB [Enterococcus faecium] Partial	-7.00033	1.05446	-1.55765	0.132182	0.2908	-4.35149
mupA [Staphylococcus aureus]	-6.87327	2.13566	-2.34065	0.026686	0.0757538	-3.53304
RanA [Riemerella anatipestifer RA-GD]	-6.69805	2.21305	-1.90306	0.068433	0.17206	-4.01768
lmrD [Lactococcus lactis]	6.64382	1.17156	1.39383	0.177022	0.368174	-4.47294
vatE [Enterococcus faecium]	-6.11013	1.04504	-2.01369	0.0547577	0.144142	-3.90371
MexA [Pseudomonas aeruginosa PAO1]	6.0331	0.894983	0.852126	0.402638	0.580855	-4.63899
msbA [Escherichia coli str. K-12 substr. MG1655]	-5.95487	1.16886	-2.00154	0.0556911	0.144142	-3.90964
optrA [Enterococcus faecalis]	-5.79802	1.5846	-1.7492	0.0918089	0.218356	-4.16758
dfrE [Enterococcus faecalis EnGen0074]	5.70158	1.0671	0.739214	0.466966	0.604309	-4.66104
mdtB [Escherichia coli str. K-12 substr. MG1655]	5.70005	1.3158	0.990352	0.330977	0.485432	-4.64966
Burkholderia pseudomallei Omp38 [Burkholderia pseudomallei]	5.64083	0.812354	0.807234	0.42824	0.58883	-4.64804
vanSC [Enterococcus gallinarum]	-5.56483	1.56542	-1.62685	0.115411	0.267268	-4.28179
CblA-1 [mixed culture bacterium AX_gF3SD01_15]	-5.33773	0.697838	-1.3078	0.205779	0.385288	-4.52573
efrB [Enterococcus faecium] Partial	-5.18125	4.04825	-1.13562	0.264161	0.436402	-4.6837
vanSG [Enterococcus faecalis]	-5.05685	2.56716	-1.76957	0.0880261	0.215175	-4.14707
tetA(60) [uncultured bacterium]	-4.9104	1.0608	-1.59873	0.121738	0.274691	-4.30785
cepA beta-lactamase [Bacteroides fragilis]	-4.88883	1.88947	-1.33325	0.193702	0.378795	-4.53082
AAC(6')-Iad [Acinetobacter pittii]	4.80775	0.866612	1.30897	0.202746	0.385288	-4.5202
aad(6) [Streptococcus oralis] Partial	-4.43084	0.534748	-1.42059	0.169134	0.363019	-4.46055
vanXYC [Enterococcus gallinarum]	-3.99454	0.993655	-1.37907	0.179903	0.368174	-4.4949
MuxB [Pseudomonas aeruginosa PAO1]	3.95785	0.808484	0.562434	0.57952	0.662309	-4.68844
Txr [Vibrio harveyi]	-3.95704	0.479203	-0.817246	0.422618	0.58883	-4.70631
vanVB [Enterococcus faecalis V583]	-3.67446	2.18995	-1.21953	0.233431	0.427958	-4.6162
Agrobacterium fabrum chloramphenicol acetyltransferase [Agrobacterium fabrum str. C58]	-3.60936	0.739894	-1.0247	0.315556	0.478774	-4.69896
APH(3')-IIIa [Campylobacter coli CVM N29710]	-3.54203	0.928955	-1.16612	0.254845	0.436402	-4.65215
vanRL [Enterococcus faecalis]	-3.48297	1.58394	-1.13126	0.267792	0.436402	-4.68237
vmlR [Bacillus subtilis subsp. subtilis str. 168]	-3.35129	0.772115	-1.1404	0.264766	0.436402	-4.67184
vanSA [Enterococcus faecium]	-3.24661	1.93531	-1.13411	0.267199	0.436402	-4.67626
MexF [Pseudomonas aeruginosa PAO1]	3.22241	0.636059	0.634284	0.532241	0.650517	-4.74973
OprM [Pseudomonas aeruginosa PAO1]	3.02652	0.650056	0.45733	0.651745	0.71692	-4.70241
acrB [Escherichia coli str. K-12 substr. MG1655]	-2.93688	0.487579	-0.776601	0.445652	0.594202	-4.79438
MuxC [Pseudomonas aeruginosa PAO1]	2.89742	1.14494	0.577422	0.568541	0.66223	-4.81142
lsaA [Enterococcus faecalis ATCC 29212]	2.87277	2.58972	0.833827	0.411102	0.5835	-4.86082
vanYD [Enterococcus faecium]	-2.63577	0.783373	-0.705171	0.487379	0.612705	-4.82276
RanB [Riemerella anatipestifer RA-GD]	-2.45019	1.46741	-0.707946	0.485269	0.612705	-4.91594
TaeA [Paenibacillus sp. LC231]	-2.39831	1.80354	-0.788612	0.437306	0.592046	-4.88474
rphB [Paenibacillus sp. LC231]	2.39256	0.985158	0.754072	0.457839	0.601341	-4.8943
vanRN [Enterococcus faecium]	-2.20609	1.76712	-0.675957	0.504809	0.625679	-4.93011
AAC(6')-Iih [Enterococcus durans]	-2.07919	0.980693	-0.547644	0.589112	0.66464	-4.89745
poxtA [Staphylococcus aureus]	-1.92179	1.0636	-0.594372	0.557524	0.66223	-4.96213
vanD [Enterococcus faecium]	1.88375	1.74207	0.592557	0.558722	0.66223	-4.96276
oprA [Pseudomonas aeruginosa]	-1.71679	0.566969	-0.47345	0.64024	0.713178	-4.91952
vanXD [Enterococcus faecium]	-1.68551	1.91092	-0.57248	0.571926	0.66223	-4.97018
vanRE [Enterococcus faecalis]	1.56034	0.464249	0.421259	0.677726	0.736295	-4.90828
efrA [Enterococcus faecalis]	1.12678	4.03174	0.226863	0.821944	0.860233	-5.07222
tetM [Erysipelothrix rhusiopathiae]	1.03629	3.00178	0.202749	0.840683	0.860233	-5.06414
rosA [Yersinia enterocolitica (type O:8)]	0.909791	2.32442	0.208794	0.83596	0.860233	-5.07539
vanSL [Enterococcus faecalis]	-0.712024	1.05611	-0.222461	0.825735	0.860233	-5.05839
vanHD [Enterococcus faecium]	-0.669041	1.8381	-0.224194	0.824402	0.860233	-5.05809
tetB(P) [Clostridium perfringens]	0.173686	0.978282	0.0557981	0.955947	0.966935	-5.0697
vanSN [Enterococcus faecium]	-0.0242724	1.71845	-0.00685897	0.99458	0.99458	-5.07458

## Sheet: f.amp_cipro_fosfo_low_.ctrl.72h
	logFC	AveExpr	t	P.Value	adj.P.Val	B
tet36 [Bacteroides coprosuis DSM 18011]	-17.468	0.294842	-3.17115	0.00455812	0.026741	-3.62915
tet32 [Escherichia coli]	-15.5667	3.97835	-4.88495	4.00628e-05	0.00352553	-0.254109
tet(35) [Vibrio harveyi]	-13.86	1.79908	-3.84368	0.000702895	0.012371	-1.68187
Nocardia rifampin resistant beta-subunit of RNA polymerase (rpoB2) [Nocardia farcinica IFM 10152]	-13.1111	6.54417	-3.30511	0.00222468	0.0189428	-2.18455
Bifidobacterium adolescentis rpoB conferring resistance to rifampicin [Bifidobacterium adolescentis]	-13.1053	6.24389	-3.33057	0.00207633	0.0189428	-2.14698
tet44 [Campylobacter fetus subsp. fetus]	-12.3245	2.17159	-4.23043	0.000256878	0.00924592	-1.19461
vanTG [Enterococcus faecalis]	-12.0044	2.15075	-3.67668	0.00111065	0.0149541	-1.91288
vanRG [Enterococcus faecalis]	-11.7932	3.67745	-4.06967	0.000315202	0.00924592	-1.18247
tetQ [Bacteroides fragilis]	-11.57	3.40686	-2.82909	0.00888435	0.0411486	-2.95043
ANT(6)-Ib [Campylobacter fetus subsp. fetus]	-11.1692	2.25047	-3.86008	0.000656298	0.012371	-1.64597
vanG [Enterococcus faecalis]	-11.1494	2.74949	-3.60743	0.00129697	0.0149541	-1.98685
mdtC [Escherichia coli str. K-12 substr. MG1655]	11.0008	0.856153	1.43896	0.163361	0.359394	-4.50464
tetO [Campylobacter jejuni]	-10.8291	4.38348	-3.22227	0.00327272	0.0221538	-2.43476
MexB [Pseudomonas aeruginosa]	10.6051	1.77523	1.14369	0.263251	0.461818	-4.57631
vanSD [Enterococcus faecium]	-10.4897	2.6919	-3.58786	0.00135946	0.0149541	-2.01139
cmeB [Campylobacter jejuni subsp. doylei 269.97]	-9.74824	0.988161	-2.81106	0.00959162	0.0422031	-3.18907
vanYG1 [Enterococcus faecalis]	-9.71115	2.25546	-3.16266	0.00402406	0.0252941	-2.56184
bcrA [Bacillus licheniformis]	-9.21047	2.45281	-3.26841	0.00301959	0.0221437	-2.41251
macB [Neisseria gonorrhoeae]	-9.18973	2.39432	-3.35039	0.00236785	0.0189428	-2.286
tet37 [uncultured bacterium]	-8.98482	2.07599	-2.13846	0.0420328	0.115523	-3.77201
tetW [Butyrivibrio fibrisolvens]	-8.86055	2.46691	-3.01726	0.00560036	0.030802	-2.72958
ugd [Escherichia coli str. K-12 substr. MG1655]	-8.8291	3.4894	-2.74972	0.0103933	0.0435528	-3.03086
vanRA [Enterococcus faecium]	-8.5448	2.77764	-2.90446	0.00744712	0.0364081	-2.87681
vanRC [Enterococcus gallinarum]	-8.47728	2.78537	-2.89444	0.00713833	0.0364081	-2.82719
adeF [Acinetobacter baumannii AYE]	8.35998	1.15288	1.01501	0.320342	0.486036	-4.60567
emeA [Enterococcus faecalis ATCC 29212]	8.31141	1.46878	1.10468	0.28082	0.466267	-4.58557
tet(W/N/W) [uncultured bacterium IN-02]	-8.25105	2.68579	-2.65511	0.0132611	0.0458111	-3.17503
vanRD [Enterococcus faecium]	-8.20636	3.43491	-2.67228	0.0123747	0.0458111	-3.11939
mupB [Staphylococcus aureus]	-8.09969	2.09216	-2.64946	0.0135351	0.0458111	-3.18637
arlR [Staphylococcus aureus subsp. aureus str. Newman]	-7.9317	1.80977	-2.54264	0.0173806	0.056648	-3.31538
Acinetobacter baumannii AbaF [Acinetobacter baumannii ATCC 17978]	7.81844	0.913308	1.06873	0.29689	0.476125	-4.59361
lsaB [Staphylococcus sciuri]	-7.75112	2.63633	-2.65339	0.0132024	0.0458111	-3.15763
LlmA 23S ribosomal RNA methyltransferase [Paenibacillus sp. LC231]	-7.55221	2.50386	-2.3389	0.02712	0.0822953	-3.54632
tet(40) [uncultured bacterium]	-7.50369	3.22141	-2.64267	0.0134082	0.0458111	-3.16818
vanWG [Enterococcus faecalis]	-7.01712	1.45274	-2.45876	0.0214092	0.067286	-3.42765
ErmB [Enterococcus faecium] Partial	-7.00204	1.05446	-1.54882	0.134287	0.303006	-4.35834
ceoB [Burkholderia cepacia]	6.99454	1.11225	0.932389	0.36091	0.520656	-4.62209
RanA [Riemerella anatipestifer RA-GD]	-6.68965	2.21305	-1.88424	0.0710345	0.178601	-4.03853
lmrD [Lactococcus lactis]	6.56027	1.17156	1.38613	0.179331	0.374961	-4.47625
dfrE [Enterococcus faecalis EnGen0074]	6.46829	1.0671	0.836434	0.411185	0.556682	-4.64336
msbA [Escherichia coli str. K-12 substr. MG1655]	-6.45226	1.16886	-2.12241	0.0433211	0.115523	-3.7879
vanRI [Desulfitobacterium hafniense Y51]	-6.42878	2.70339	-2.21713	0.0355836	0.104379	-3.67823
vanSC [Enterococcus gallinarum]	-6.37844	1.56542	-1.84449	0.0761356	0.186109	-4.07374
mupA [Staphylococcus aureus]	-6.30165	2.13566	-2.16253	0.0393679	0.111754	-3.732
MexA [Pseudomonas aeruginosa PAO1]	6.11928	0.894983	0.861734	0.397434	0.546472	-4.63691
vatE [Enterococcus faecium]	-6.11153	1.04504	-1.99672	0.0566847	0.146713	-3.92415
mdtB [Escherichia coli str. K-12 substr. MG1655]	5.6168	1.3158	0.974666	0.338557	0.504967	-4.65535
CblA-1 [mixed culture bacterium AX_gF3SD01_15]	-5.33123	0.697838	-1.29786	0.20911	0.400036	-4.53148
tetA(60) [uncultured bacterium]	-5.16871	1.0608	-1.67706	0.105291	0.243831	-4.23559
vanSG [Enterococcus faecalis]	-5.04364	2.56716	-1.74977	0.0914494	0.217501	-4.16715
AAC(6')-Iad [Acinetobacter pittii]	4.82623	0.866612	1.30607	0.203716	0.398379	-4.52153
tetM [Erysipelothrix rhusiopathiae]	4.50638	3.00178	0.891243	0.3798	0.530514	-4.83258
aad(6) [Streptococcus oralis] Partial	-4.43161	0.534748	-1.40887	0.17253	0.370307	-4.46882
optrA [Enterococcus faecalis]	-4.42314	1.5846	-1.35295	0.187481	0.374961	-4.51793
acrB [Escherichia coli str. K-12 substr. MG1655]	-4.11488	0.487579	-1.06688	0.297578	0.476125	-4.65545
Burkholderia pseudomallei Omp38 [Burkholderia pseudomallei]	4.11054	0.812354	0.585141	0.564453	0.680437	-4.68221
cepA beta-lactamase [Bacteroides fragilis]	-4.08098	1.88947	-1.12999	0.268519	0.461818	-4.6838
vanXYC [Enterococcus gallinarum]	-3.99257	0.993655	-1.36647	0.183776	0.374961	-4.50348
Txr [Vibrio harveyi]	-3.95689	0.479203	-0.814222	0.424311	0.565748	-4.70643
vanVB [Enterococcus faecalis V583]	-3.66199	2.18995	-1.20492	0.238927	0.447353	-4.62441
Agrobacterium fabrum chloramphenicol acetyltransferase [Agrobacterium fabrum str. C58]	-3.60823	0.739894	-1.01764	0.318832	0.486036	-4.70095
APH(3')-IIIa [Campylobacter coli CVM N29710]	-3.53876	0.928955	-1.1551	0.259244	0.461818	-4.65726
efrB [Enterococcus faecium] Partial	-3.52439	4.04825	-0.770899	0.44616	0.586001	-4.89941
vmlR [Bacillus subtilis subsp. subtilis str. 168]	-3.3502	0.772115	-1.13017	0.268972	0.461818	-4.67613
efrA [Enterococcus faecalis]	3.28412	4.03174	0.661435	0.512972	0.64488	-4.94885
MuxB [Pseudomonas aeruginosa PAO1]	3.28286	0.808484	0.464083	0.647159	0.730128	-4.69935
vanSA [Enterococcus faecium]	-3.23517	1.93531	-1.12038	0.272892	0.461818	-4.68284
vanRL [Enterococcus faecalis]	-3.12624	1.58394	-1.01691	0.31813	0.486036	-4.7578
lsaA [Enterococcus faecalis ATCC 29212]	3.10452	2.58972	0.906059	0.372271	0.528385	-4.82418
rphB [Paenibacillus sp. LC231]	2.94893	0.985158	0.937213	0.357601	0.520656	-4.80232
MexF [Pseudomonas aeruginosa PAO1]	2.90721	0.636059	0.57067	0.573834	0.682397	-4.76337
MuxC [Pseudomonas aeruginosa PAO1]	2.64362	1.14494	0.526884	0.602669	0.688764	-4.82404
vanYD [Enterococcus faecium]	-2.6325	0.783373	-0.700167	0.490443	0.625493	-4.82232
TaeA [Paenibacillus sp. LC231]	-2.28229	1.80354	-0.744685	0.462987	0.599159	-4.90209
AAC(6')-Iih [Enterococcus durans]	-2.0716	0.980693	-0.542141	0.592838	0.686444	-4.89613
poxtA [Staphylococcus aureus]	-1.91539	1.0636	-0.587271	0.56221	0.680437	-4.96017
vanD [Enterococcus faecium]	1.90335	1.74207	0.593589	0.558042	0.680437	-4.95783
RanB [Riemerella anatipestifer RA-GD]	-1.87964	1.46741	-0.546247	0.589546	0.686444	-4.98265
OprM [Pseudomonas aeruginosa PAO1]	1.73496	0.650056	0.260801	0.796579	0.834511	-4.71823
rosA [Yersinia enterocolitica (type O:8)]	1.63845	2.32442	0.374712	0.710398	0.776558	-5.04208
vanRE [Enterococcus faecalis]	1.57121	0.464249	0.421625	0.677463	0.754643	-4.90537
oprA [Pseudomonas aeruginosa]	-1.26324	0.566969	-0.348214	0.730765	0.779144	-4.94788
vanRN [Enterococcus faecium]	-1.10259	1.76712	-0.342163	0.734874	0.779144	-5.04471
vanXD [Enterococcus faecium]	-1.08234	1.91092	-0.369456	0.714786	0.776558	-5.03356
vanSL [Enterococcus faecalis]	-0.703492	1.05611	-0.217897	0.829252	0.849241	-5.05381
vanHD [Enterococcus faecium]	-0.653186	1.8381	-0.217005	0.82994	0.849241	-5.05391
tetB(P) [Clostridium perfringens]	0.183483	0.978282	0.0584422	0.953862	0.964826	-5.06436
vanSN [Enterococcus faecium]	-0.0089715	1.71845	-0.0025133	0.998014	0.998014	-5.06926

## Sheet: g. amp_cipro_high.ctrl.24h
	logFC	AveExpr	t	P.Value	adj.P.Val	B
RanA [Riemerella anatipestifer RA-GD]	-3.85577	1.1313	-6.14181	4.58445e-06	0.000252145	4.26338
cepA beta-lactamase [Bacteroides fragilis]	-3.78997	0.547974	-4.88984	0.000179158	0.00328455	0.973637
RanB [Riemerella anatipestifer RA-GD]	-3.19894	0.651972	-5.74561	1.53365e-05	0.000421755	3.15813
vanYD [Enterococcus faecium]	-2.82808	0.857314	-4.26203	0.000425261	0.00584733	-0.00324384
vanD [Enterococcus faecium]	-2.09337	1.4798	-3.27356	0.00387179	0.0304212	-2.13694
vanSN [Enterococcus faecium]	2.05147	1.34413	3.52923	0.00222778	0.0212062	-1.61375
vanHD [Enterococcus faecium]	-1.87536	1.55306	-2.82956	0.0107661	0.0577823	-3.06606
tetQ [Bacteroides fragilis]	-1.82837	1.74629	-1.60391	0.125227	0.237499	-5.2667
tetW [Butyrivibrio fibrisolvens]	1.81865	1.48446	3.49322	0.00231341	0.0212062	-1.65756
vanXD [Enterococcus faecium]	-1.78893	1.40786	-2.78612	0.0115565	0.0577823	-3.15418
vanRG [Enterococcus faecalis]	1.69107	2.51406	2.94342	0.00745308	0.0512399	-2.77424
tet(35) [Vibrio harveyi]	1.56195	0.917274	2.11084	0.048469	0.119257	-4.4557
rosA [Yersinia enterocolitica (type O:8)]	-1.5165	0.599204	-2.52906	0.0213935	0.0840458	-3.67722
tet32 [Escherichia coli]	1.51229	2.75279	1.92814	0.0658582	0.144888	-4.7535
vanRC [Enterococcus gallinarum]	1.50628	1.71767	2.87827	0.0094819	0.0577823	-2.97207
tet37 [uncultured bacterium]	-1.42607	0.598113	-1.8176	0.0872565	0.177745	-4.89948
tet(40) [uncultured bacterium]	1.41235	1.89774	2.44821	0.0242578	0.0889454	-3.83003
vanRI [Desulfitobacterium hafniense Y51]	1.34869	1.9005	2.62258	0.0160426	0.0735287	-3.48006
tetO [Campylobacter jejuni]	1.32566	3.83928	1.26699	0.217139	0.373208	-5.71047
ErmB [Enterococcus faecium] Partial	1.31811	0.500834	2.14896	0.0452659	0.119257	-4.33099
vanSC [Enterococcus gallinarum]	1.31067	0.8192	2.24571	0.037442	0.108385	-4.20747
vanSG [Enterococcus faecalis]	1.30001	1.77199	2.31762	0.0314347	0.0991407	-4.07524
tet(W/N/W) [uncultured bacterium IN-02]	1.28897	1.60658	2.34033	0.0297083	0.0991407	-4.03301
vanTG [Enterococcus faecalis]	1.28434	1.0579	2.30648	0.0324461	0.0991407	-4.11288
TaeA [Paenibacillus sp. LC231]	1.26582	1.11235	2.51517	0.0210416	0.0840458	-3.70857
vanRA [Enterococcus faecium]	1.23185	2.07865	2.07402	0.0502713	0.119257	-4.50354
vanG [Enterococcus faecalis]	1.17562	2.03832	1.87083	0.0750113	0.158678	-4.85124
bcrA [Bacillus licheniformis]	1.14468	1.66969	2.07358	0.0516995	0.119257	-4.5211
ANT(6)-Ib [Campylobacter fetus subsp. fetus]	1.09323	1.1661	1.63668	0.118994	0.233738	-5.12858
tet44 [Campylobacter fetus subsp. fetus]	1.03381	1.49721	2.07211	0.0520392	0.119257	-4.53083
arlR [Staphylococcus aureus subsp. aureus str. Newman]	0.929068	1.08054	1.50473	0.147848	0.271055	-5.41303
cmeB [Campylobacter jejuni subsp. doylei 269.97]	-0.780959	0.38016	-1.15234	0.266585	0.418144	-5.74914
vanRD [Enterococcus faecium]	0.760878	2.47104	1.08458	0.29062	0.432002	-5.91832
vanYG1 [Enterococcus faecalis]	0.746833	1.60073	1.1512	0.263101	0.418144	-5.84717
Bifidobacterium adolescentis rpoB conferring resistance to rifampicin [Bifidobacterium adolescentis]	0.731553	3.82974	0.856397	0.399645	0.511174	-6.21195
vanSL [Enterococcus faecalis]	0.72882	0.780986	1.4697	0.157928	0.280195	-5.46838
vanVB [Enterococcus faecalis V583]	0.643246	1.6076	1.12544	0.273694	0.418144	-5.87041
vanXYG [Enterococcus faecalis]	-0.640445	0.708788	-1.14149	0.267767	0.418144	-5.87455
tetM [Erysipelothrix rhusiopathiae]	0.628366	0.75793	1.06344	0.301145	0.435868	-5.85108
optrA [Enterococcus faecalis]	-0.545668	0.524206	-0.959524	0.348964	0.492129	-6.05565
rphB [Paenibacillus sp. LC231]	-0.533716	0.714203	-0.925738	0.366782	0.499963	-6.05925
mefB [Escherichia coli]	0.508986	0.540169	0.914053	0.372699	0.499963	-6.08743
efrB [Enterococcus faecium] Partial	0.470121	1.64712	0.862461	0.398031	0.511174	-6.12637
LlmA 23S ribosomal RNA methyltransferase [Paenibacillus sp. LC231]	0.453012	1.58461	0.797881	0.43484	0.54355	-6.17257
efrA [Enterococcus faecalis]	-0.4166	1.19565	-0.76179	0.454248	0.555192	-6.27977
vanSA [Enterococcus faecium]	0.214036	1.44788	0.325081	0.748349	0.883812	-6.46713
vatE [Enterococcus faecium]	-0.182399	0.591702	-0.283056	0.780188	0.888744	-6.47201
lsaB [Staphylococcus sciuri]	0.157844	1.72555	0.26744	0.79179	0.888744	-6.46763
macB [Neisseria gonorrhoeae]	-0.144337	1.54663	-0.315849	0.755257	0.883812	-6.55729
mupB [Staphylococcus aureus]	-0.123372	1.24154	-0.241758	0.811563	0.892719	-6.47172
Nocardia rifampin resistant beta-subunit of RNA polymerase (rpoB2) [Nocardia farcinica IFM 10152]	0.122097	4.35108	0.171344	0.865198	0.902802	-6.60248
ugd [Escherichia coli str. K-12 substr. MG1655]	0.114067	2.75157	0.214901	0.831622	0.896847	-6.64269
vanSD [Enterococcus faecium]	-0.0952452	2.08703	-0.151742	0.880863	0.902802	-6.48794
vanRN [Enterococcus faecium]	-0.0720948	0.983216	-0.144798	0.886388	0.902802	-6.51124
mupA [Staphylococcus aureus]	0.00406987	1.1545	0.00803675	0.993672	0.993672	-6.49014

## Sheet: h. amp_cipro_high.ctrl.48h
	logFC	AveExpr	t	P.Value	adj.P.Val	B
RanA [Riemerella anatipestifer RA-GD]	-3.00357	1.1313	-3.3905	0.00280264	0.0770726	-1.54378
RanB [Riemerella anatipestifer RA-GD]	-2.65947	0.651972	-3.44864	0.00268427	0.0770726	-1.48358
tetQ [Bacteroides fragilis]	-2.30294	1.74629	-1.33916	0.196321	0.994588	-4.87406
ugd [Escherichia coli str. K-12 substr. MG1655]	-1.91468	2.75157	-2.93902	0.00707164	0.129647	-2.41819
vanHD [Enterococcus faecium]	-1.74864	1.55306	-1.73964	0.0982225	0.994588	-4.3573
vanYD [Enterococcus faecium]	-1.49908	0.857314	-1.49276	0.151998	0.994588	-4.68234
macB [Neisseria gonorrhoeae]	-1.21986	1.54663	-1.96019	0.0634753	0.872785	-4.16553
LlmA 23S ribosomal RNA methyltransferase [Paenibacillus sp. LC231]	-1.01581	1.58461	-1.18254	0.251638	0.994588	-5.03034
ANT(6)-Ib [Campylobacter fetus subsp. fetus]	-0.936957	1.1661	-1.03637	0.313697	0.994588	-5.18781
cepA beta-lactamase [Bacteroides fragilis]	-0.914386	0.547974	-0.906113	0.378755	0.994588	-5.28498
tet(40) [uncultured bacterium]	-0.91298	1.89774	-1.04776	0.307918	0.994588	-5.16694
Bifidobacterium adolescentis rpoB conferring resistance to rifampicin [Bifidobacterium adolescentis]	0.89982	3.82974	0.834373	0.411712	0.994588	-5.56485
vanXD [Enterococcus faecium]	-0.791717	1.40786	-0.851886	0.404582	0.994588	-5.36381
vatE [Enterococcus faecium]	-0.782747	0.591702	-0.806355	0.429994	0.994588	-5.37566
rphB [Paenibacillus sp. LC231]	-0.691582	0.714203	-0.814927	0.425725	0.994588	-5.36918
tet(35) [Vibrio harveyi]	0.686742	0.917274	0.652665	0.521905	0.994588	-5.5228
mupA [Staphylococcus aureus]	-0.68557	1.1545	-0.893814	0.382667	0.994588	-5.28626
mupB [Staphylococcus aureus]	-0.600134	1.24154	-0.778419	0.445927	0.994588	-5.3836
vanSA [Enterococcus faecium]	0.594815	1.44788	0.660253	0.516298	0.994588	-5.56176
ErmB [Enterococcus faecium] Partial	-0.57468	0.500834	-0.667776	0.512617	0.994588	-5.46592
vanD [Enterococcus faecium]	-0.56087	1.4798	-0.607447	0.550521	0.994588	-5.53427
tetW [Butyrivibrio fibrisolvens]	0.55169	1.48446	0.742566	0.46645	0.994588	-5.46741
tetO [Campylobacter jejuni]	0.546094	3.83928	0.389103	0.700581	0.994588	-5.6944
efrA [Enterococcus faecalis]	-0.517673	1.19565	-0.724361	0.476452	0.994588	-5.6073
cmeB [Campylobacter jejuni subsp. doylei 269.97]	-0.453196	0.38016	-0.481758	0.636686	0.994588	-5.54244
TaeA [Paenibacillus sp. LC231]	-0.429071	1.11235	-0.565593	0.57828	0.994588	-5.52261
vanRI [Desulfitobacterium hafniense Y51]	0.41331	1.9005	0.581731	0.567044	0.994588	-5.59292
tetM [Erysipelothrix rhusiopathiae]	0.398024	0.75793	0.519815	0.609301	0.994588	-5.58967
efrB [Enterococcus faecium] Partial	0.39048	1.64712	0.525235	0.604839	0.994588	-5.62053
vanYG1 [Enterococcus faecalis]	-0.390289	1.60073	-0.4274	0.673612	0.994588	-5.64051
vanSN [Enterococcus faecium]	-0.312369	1.34413	-0.357362	0.72474	0.994588	-5.6219
vanSG [Enterococcus faecalis]	-0.307325	1.77199	-0.37881	0.708907	0.994588	-5.63734
vanVB [Enterococcus faecalis V583]	-0.268668	1.6076	-0.332405	0.743033	0.994588	-5.66546
bcrA [Bacillus licheniformis]	0.223714	1.66969	0.275716	0.785689	0.994588	-5.65984
lsaB [Staphylococcus sciuri]	0.221096	1.72555	0.270116	0.789759	0.994588	-5.70381
tet44 [Campylobacter fetus subsp. fetus]	-0.212831	1.49721	-0.283574	0.779789	0.994588	-5.64326
vanRC [Enterococcus gallinarum]	-0.193287	1.71767	-0.252818	0.803065	0.994588	-5.66198
vanSL [Enterococcus faecalis]	-0.184196	0.780986	-0.247001	0.807544	0.994588	-5.65277
vanRN [Enterococcus faecium]	-0.155347	0.983216	-0.207493	0.837821	0.994588	-5.6621
tet(W/N/W) [uncultured bacterium IN-02]	0.147384	1.60658	0.189354	0.851717	0.994588	-5.71259
vanRA [Enterococcus faecium]	0.139853	2.07865	0.173588	0.863813	0.994588	-5.74562
vanG [Enterococcus faecalis]	0.10992	2.03832	0.12916	0.898429	0.994588	-5.75533
vanSD [Enterococcus faecium]	-0.100438	2.08703	-0.115467	0.90919	0.994588	-5.72837
rosA [Yersinia enterocolitica (type O:8)]	0.0946086	0.599204	0.107959	0.915267	0.994588	-5.66275
vanRG [Enterococcus faecalis]	0.0942802	2.51406	0.122095	0.903919	0.994588	-5.7529
mefB [Escherichia coli]	0.0849075	0.540169	0.102123	0.919781	0.994588	-5.67155
tet32 [Escherichia coli]	-0.0840917	2.75279	-0.0805052	0.936509	0.994588	-5.77822
vanSC [Enterococcus gallinarum]	0.0819401	0.8192	0.095527	0.924946	0.994588	-5.67409
vanXYG [Enterococcus faecalis]	-0.074864	0.708788	-0.0887792	0.930181	0.994588	-5.68004
tet37 [uncultured bacterium]	0.0646269	0.598113	0.0579143	0.95451	0.994588	-5.6684
vanRD [Enterococcus faecium]	-0.0544968	2.47104	-0.0548175	0.956811	0.994588	-5.71761
arlR [Staphylococcus aureus subsp. aureus str. Newman]	-0.0381134	1.08054	-0.0440339	0.965309	0.994588	-5.73613
vanTG [Enterococcus faecalis]	0.0141898	1.0579	0.0169553	0.986648	0.994588	-5.68365
Nocardia rifampin resistant beta-subunit of RNA polymerase (rpoB2) [Nocardia farcinica IFM 10152]	-0.0132725	4.35108	-0.0151584	0.988014	0.994588	-5.95494
optrA [Enterococcus faecalis]	0.00564076	0.524206	0.00687006	0.994588	0.994588	-5.71474

## Sheet: i. amp_cipro_high_.ctrl.72h
	logFC	AveExpr	t	P.Value	adj.P.Val	B
RanA [Riemerella anatipestifer RA-GD]	-2.96019	1.1313	-3.33282	0.00320588	0.0615978	-1.6548
RanB [Riemerella anatipestifer RA-GD]	-2.63624	0.651972	-3.40845	0.00294017	0.0615978	-1.56141
ugd [Escherichia coli str. K-12 substr. MG1655]	-2.24646	2.75157	-3.24754	0.00335988	0.0615978	-1.7342
tetQ [Bacteroides fragilis]	-2.24488	1.74629	-1.3007	0.208914	0.790769	-4.88619
Nocardia rifampin resistant beta-subunit of RNA polymerase (rpoB2) [Nocardia farcinica IFM 10152]	-2.17434	4.35108	-2.43648	0.0215167	0.236684	-3.33754
macB [Neisseria gonorrhoeae]	-1.94294	1.54663	-2.88321	0.00893915	0.122913	-2.50703
vanHD [Enterococcus faecium]	-1.69106	1.55306	-1.67631	0.110182	0.790769	-4.41787
tetO [Campylobacter jejuni]	-1.48132	3.83928	-1.02607	0.314941	0.790769	-5.22647
vanYD [Enterococcus faecium]	-1.45732	0.857314	-1.44593	0.164567	0.790769	-4.71049
efrA [Enterococcus faecalis]	-1.4245	1.19565	-1.74918	0.0941521	0.790769	-4.37725
Bifidobacterium adolescentis rpoB conferring resistance to rifampicin [Bifidobacterium adolescentis]	-1.2446	3.82974	-1.09713	0.282697	0.790769	-5.2546
vanSD [Enterococcus faecium]	-1.19426	2.08703	-1.2546	0.223634	0.790769	-4.92958
vanXD [Enterococcus faecium]	-1.1672	1.40786	-1.19879	0.244923	0.790769	-4.98742
vanYG1 [Enterococcus faecalis]	-1.04548	1.60073	-1.06406	0.299862	0.790769	-5.12247
vanRG [Enterococcus faecalis]	-1.02958	2.51406	-1.18101	0.250057	0.790769	-5.00349
lsaB [Staphylococcus sciuri]	-0.973619	1.72555	-1.08888	0.288783	0.790769	-5.09847
LlmA 23S ribosomal RNA methyltransferase [Paenibacillus sp. LC231]	-0.969591	1.58461	-1.12478	0.27475	0.790769	-5.05515
efrB [Enterococcus faecium] Partial	-0.933608	1.64712	-1.12957	0.271206	0.790769	-5.05666
vanVB [Enterococcus faecalis V583]	-0.928534	1.6076	-1.07141	0.29671	0.790769	-5.11095
vanD [Enterococcus faecium]	-0.928312	1.4798	-0.959001	0.349228	0.790769	-5.21644
vanG [Enterococcus faecalis]	-0.914198	2.03832	-0.961182	0.347123	0.790769	-5.21588
ANT(6)-Ib [Campylobacter fetus subsp. fetus]	-0.907094	1.1661	-1.00003	0.330498	0.790769	-5.18634
vanRA [Enterococcus faecium]	-0.889456	2.07865	-0.988925	0.333702	0.790769	-5.19031
vanRD [Enterococcus faecium]	-0.864783	2.47104	-0.851161	0.404451	0.790769	-5.33491
tet(40) [uncultured bacterium]	-0.861989	1.89774	-0.98581	0.336635	0.790769	-5.18805
cepA beta-lactamase [Bacteroides fragilis]	-0.848329	0.547974	-0.837576	0.415006	0.790769	-5.30269
vatE [Enterococcus faecium]	-0.76709	0.591702	-0.787393	0.440743	0.790769	-5.35322
arlR [Staphylococcus aureus subsp. aureus str. Newman]	-0.700548	1.08054	-0.750566	0.461557	0.7933	-5.37935
vanSG [Enterococcus faecalis]	-0.682344	1.77199	-0.80371	0.43122	0.790769	-5.33709
rphB [Paenibacillus sp. LC231]	-0.663997	0.714203	-0.779621	0.445706	0.790769	-5.3584
mupA [Staphylococcus aureus]	-0.648311	1.1545	-0.842347	0.410131	0.790769	-5.2908
vanRC [Enterococcus gallinarum]	-0.619411	1.71767	-0.781286	0.444055	0.790769	-5.3488
ErmB [Enterococcus faecium] Partial	-0.573258	0.500834	-0.663845	0.515073	0.811215	-5.43158
mupB [Staphylococcus aureus]	-0.557339	1.24154	-0.720487	0.480013	0.800022	-5.38647
tet(W/N/W) [uncultured bacterium IN-02]	-0.550262	1.60658	-0.660845	0.516227	0.811215	-5.43545
bcrA [Bacillus licheniformis]	-0.521407	1.66969	-0.624904	0.539333	0.823982	-5.457
tetW [Butyrivibrio fibrisolvens]	-0.450583	1.48446	-0.572761	0.573244	0.843546	-5.48653
vanRI [Desulfitobacterium hafniense Y51]	-0.4337	1.9005	-0.558044	0.582814	0.843546	-5.49368
cmeB [Campylobacter jejuni subsp. doylei 269.97]	-0.426619	0.38016	-0.451752	0.657683	0.882258	-5.51735
tet32 [Escherichia coli]	-0.425748	2.75279	-0.386534	0.702537	0.916554	-5.62795
optrA [Enterococcus faecalis]	-0.417198	0.524206	-0.485813	0.632478	0.869657	-5.531
TaeA [Paenibacillus sp. LC231]	-0.401916	1.11235	-0.527955	0.603634	0.851279	-5.50387
vanSA [Enterococcus faecium]	-0.36561	1.44788	-0.36799	0.716579	0.916554	-5.58031
vanSN [Enterococcus faecium]	-0.28186	1.34413	-0.321327	0.751453	0.939316	-5.59465
tet44 [Campylobacter fetus subsp. fetus]	-0.165964	1.49721	-0.220421	0.827884	0.979082	-5.61947
vanSL [Enterococcus faecalis]	-0.162304	0.780986	-0.216887	0.830596	0.979082	-5.62044
rosA [Yersinia enterocolitica (type O:8)]	0.138105	0.599204	0.157011	0.877049	0.979082	-5.61771
vanRN [Enterococcus faecium]	-0.117932	0.983216	-0.156995	0.876896	0.979082	-5.63186
tet37 [uncultured bacterium]	0.109475	0.598113	0.0977408	0.923311	0.979082	-5.62641
vanSC [Enterococcus gallinarum]	0.107521	0.8192	0.124901	0.901978	0.979082	-5.63204
mefB [Escherichia coli]	0.106355	0.540169	0.127455	0.899985	0.979082	-5.62979
vanTG [Enterococcus faecalis]	0.0442798	1.0579	0.0527249	0.958498	0.979082	-5.64341
vanXYG [Enterococcus faecalis]	-0.042097	0.708788	-0.0497479	0.960839	0.979082	-5.64349
tet(35) [Vibrio harveyi]	0.0300395	0.917274	0.0271941	0.978593	0.979082	-5.64149
tetM [Erysipelothrix rhusiopathiae]	-0.0212758	0.75793	-0.0265729	0.979082	0.979082	-5.6399

## Sheet: j. amp_cipro_low.ctrl.24h
	logFC	AveExpr	t	P.Value	adj.P.Val	B
vanRD [Enterococcus faecium]	-16.0435	3.21664	-12.0159	4.07204e-11	2.48394e-09	10.9886
Nocardia rifampin resistant beta-subunit of RNA polymerase (rpoB2) [Nocardia farcinica IFM 10152]	-15.7388	5.01119	-8.52421	1.80319e-09	3.38401e-08	9.61284
vanD [Enterococcus faecium]	-15.1599	2.16852	-7.62833	2.14887e-07	1.31081e-06	5.52698
vanHD [Enterococcus faecium]	-14.6465	2.1439	-6.56805	1.65243e-06	9.16348e-06	4.22474
ugd [Escherichia coli str. K-12 substr. MG1655]	-14.5822	3.12252	-9.97377	2.21902e-09	3.38401e-08	8.52673
vanSD [Enterococcus faecium]	-14.0785	2.49901	-9.90993	1.75362e-09	3.38401e-08	8.78092
vanYD [Enterococcus faecium]	-14.0631	1.39329	-6.66442	2.04983e-06	9.61845e-06	3.87848
Bifidobacterium adolescentis rpoB conferring resistance to rifampicin [Bifidobacterium adolescentis]	-13.9396	4.43463	-8.2396	7.53131e-09	6.563e-08	8.44879
vanXD [Enterococcus faecium]	-13.6873	1.87929	-5.56163	1.80089e-05	7.3236e-05	2.37831
tetQ [Bacteroides fragilis]	-13.008	2.48801	-4.71887	0.000125962	0.000404405	0.889892
tetO [Campylobacter jejuni]	-12.968	3.37221	-8.65937	1.80263e-08	1.37451e-07	7.34949
vanRG [Enterococcus faecalis]	-12.1213	2.99028	-9.11597	6.16122e-09	6.2639e-08	8.13801
lsaB [Staphylococcus sciuri]	-11.6927	2.13854	-9.68122	3.66111e-09	4.46656e-08	8.24229
vanSG [Enterococcus faecalis]	-11.5306	2.20236	-7.64958	2.05912e-07	1.31081e-06	5.55544
vanSN [Enterococcus faecium]	-9.87834	1.95412	-5.8824	8.74543e-06	3.81051e-05	2.91651
RanA [Riemerella anatipestifer RA-GD]	-9.04921	1.78309	-3.7998	0.00109501	0.00238556	-0.816779
tet32 [Escherichia coli]	-8.44205	2.81966	-6.48797	1.92926e-06	9.61845e-06	4.06901
vanRC [Enterococcus gallinarum]	-7.55088	2.27709	-4.74103	0.000100217	0.000359601	1.10047
mupB [Staphylococcus aureus]	-7.34553	1.38323	-5.45337	2.73755e-05	0.000104369	1.82474
tet(W/N/W) [uncultured bacterium IN-02]	-7.3144	1.95047	-4.08387	0.000560903	0.0013686	-0.284466
cepA beta-lactamase [Bacteroides fragilis]	-7.07977	1.18716	-3.06357	0.00629275	0.0119955	-2.21242
tet37 [uncultured bacterium]	-6.8099	1.37635	-2.78355	0.0113435	0.0203516	-2.68713
vanRI [Desulfitobacterium hafniense Y51]	-6.47449	1.98799	-4.77671	0.000110031	0.000372883	0.994992
tetW [Butyrivibrio fibrisolvens]	-6.41784	1.80853	-4.37712	0.00026456	0.000701659	0.334542
LlmA 23S ribosomal RNA methyltransferase [Paenibacillus sp. LC231]	-6.2604	1.94131	-4.63798	0.000145564	0.00044397	0.800638
vanG [Enterococcus faecalis]	-6.0985	2.21975	-4.39157	0.000256241	0.000701659	0.357408
vanRA [Enterococcus faecium]	-5.92997	2.06353	-4.52203	0.000199865	0.000580559	0.529341
macB [Neisseria gonorrhoeae]	-5.91037	1.72633	-4.0359	0.000628059	0.00147352	-0.374231
vanVB [Enterococcus faecalis V583]	-5.8361	1.58352	-4.01836	0.000654566	0.00147883	-0.407066
efrB [Enterococcus faecium] Partial	-5.60607	2.41682	-2.48985	0.0194951	0.0312948	-3.15022
efrA [Enterococcus faecalis]	-5.54127	2.10892	-2.30754	0.0292921	0.0446704	-3.46398
tet(40) [uncultured bacterium]	-5.3118	2.27371	-3.28717	0.00341901	0.00719172	-1.72577
RanB [Riemerella anatipestifer RA-GD]	-5.07377	0.794586	-2.46891	0.02355	0.0368346	-3.23695
tetA(60) [uncultured bacterium]	-5.00049	0.429012	-3.14661	0.00602652	0.0118586	-2.20058
mupA [Staphylococcus aureus]	-4.60171	1.37912	-4.37811	0.000280385	0.000712644	0.263492
vatE [Enterococcus faecium]	-4.44632	0.538809	-2.62431	0.0180687	0.0297889	-3.02652
vanF [Paenibacillus popilliae ATCC 14706]	-4.33086	0.383062	-1.85902	0.0818081	0.108485	-4.07033
vanSA [Enterococcus faecium]	-4.2238	1.33715	-3.22495	0.00417863	0.00849654	-1.88857
vanYG1 [Enterococcus faecalis]	-3.95529	1.70296	-2.90005	0.00874671	0.0161682	-2.47975
ErmB [Enterococcus faecium] Partial	-3.67083	0.740363	-1.84513	0.0811367	0.108485	-4.18919
bcrA [Bacillus licheniformis]	-3.60407	1.7289	-2.64438	0.0154117	0.0268604	-2.9308
vanTG [Enterococcus faecalis]	-3.58674	1.35136	-2.63146	0.0158525	0.0268612	-2.95317
arlR [Staphylococcus aureus subsp. aureus str. Newman]	-3.18054	1.10774	-1.99649	0.0597196	0.0867357	-3.91758
vanSC [Enterococcus gallinarum]	-3.08404	1.24004	-2.06172	0.0509311	0.0757755	-3.88671
rosA [Yersinia enterocolitica (type O:8)]	-2.96433	0.79184	-1.64829	0.119405	0.151744	-4.36338
cmeB [Campylobacter jejuni subsp. doylei 269.97]	-2.82847	0.809684	-1.86399	0.0783925	0.108485	-4.15994
TaeA [Paenibacillus sp. LC231]	-2.62989	1.26508	-1.85526	0.0781003	0.108485	-4.1907
tet(35) [Vibrio harveyi]	-2.47751	1.29054	-1.72353	0.09995	0.129722	-4.3741
rphB [Paenibacillus sp. LC231]	-2.17412	0.565909	-1.143	0.270367	0.329847	-4.82899
dfrE [Enterococcus faecalis EnGen0074]	2.07418	0.370976	0.716407	0.486655	0.539744	-4.87428
tet44 [Campylobacter fetus subsp. fetus]	-1.87337	1.71133	-1.11853	0.276367	0.330557	-5.08068
vanXYG [Enterococcus faecalis]	-1.72722	0.816844	-1.23892	0.230979	0.287546	-4.91928
MuxC [Pseudomonas aeruginosa PAO1]	1.61204	0.459242	0.907648	0.377592	0.426539	-5.04919
vanWG [Enterococcus faecalis]	-1.51107	0.859718	-1.05657	0.304411	0.357098	-5.12105
vanRL [Enterococcus faecalis]	1.32029	0.802795	0.938198	0.359677	0.413968	-5.16626
emeA [Enterococcus faecalis ATCC 29212]	1.14352	0.624406	0.306701	0.763266	0.78914	-4.97982
vanSL [Enterococcus faecalis]	-1.0343	0.538809	-0.558189	0.584156	0.636313	-5.39597
AAC(6')-Iih [Enterococcus durans]	-0.734116	0.81	-0.430888	0.671563	0.706299	-5.52375
ANT(6)-Ib [Campylobacter fetus subsp. fetus]	-0.727912	1.44498	-0.511292	0.614648	0.657782	-5.51688
lmrD [Lactococcus lactis]	0.586186	0.525163	0.217244	0.830823	0.830823	-5.10604
lsaA [Enterococcus faecalis ATCC 29212]	0.510955	0.827126	0.222401	0.826376	0.830823	-5.44625

[truncated: 14 more sheets: k. amp_cipro_low.ctrl.48h, l. amp_cipro_low_.ctrl.72h, m. amp_fosfo_high.ctrl.24h, n. amp_fosfo_high.ctrl.48h, o. amp_fosfo_high_.ctrl.72h, p. cipro_fosfo_high.ctrl.24h, q. cipro_fosfo_high.ctrl.48h, r. cipro_fosfo_high_.ctrl.72h, s. cipro_low.ctrl.24h, t. cipro_low.ctrl.48h, u. cipro_low_.ctrl.72h, v. fosfo_low.ctrl.24h, w. fosfo_low.ctrl.48h, x. fosfo_low_.ctrl.72h]
